# Supplementary material for: The land snails (Mollusca, Gastropoda) of Kea island (Aegean, Greece)
Source: Biodivers Data J. 2022 Sep 9;10:e87720. doi: 10.3897/BDJ.10.e87720 (PMC9848511; doi:10.3897/BDJ.10.e87720)
Supplement: XML Treatment for Cecilioides tumulorum [file BDJ.10.e87720-treatment7.xml]

<!DOCTYPE tp:taxon-treatment
  PUBLIC "-//TaxonX//DTD Taxonomic Treatment Publishing DTD v0 20100105//EN" "tax-treatment-NSO.dtd">
<tp:taxon-treatment xmlns:tp="http://www.plazi.org/taxpub"><tp:treatment-meta><mixed-citation publication-type="journal"><person-group><name><surname>Maroulis</surname><given-names>Leonidas</given-names></name><name><surname>Vardinoyannis</surname><given-names>Katerina</given-names></name><name><surname>Karakasi</surname><given-names>Danae</given-names></name><name><surname>Proios</surname><given-names>Konstantinos</given-names></name><name><surname>Mylonas</surname><given-names>Moissis</given-names></name><name><surname>Triantis</surname><given-names>Kostas A</given-names></name></person-group><article-title>The land snails (<tp:taxon-name><tp:taxon-name-part taxon-name-part-type="phylum">Mollusca</tp:taxon-name-part></tp:taxon-name>, <tp:taxon-name><tp:taxon-name-part taxon-name-part-type="class">Gastropoda</tp:taxon-name-part></tp:taxon-name>) of Kea island (Aegean, Greece)</article-title><source>Biodivers Data J</source><day>09</day><month>09</month><year>2022</year><volume>10</volume><pub-id pub-id-type="doi">10.3897/BDJ.10.e87720</pub-id></mixed-citation></tp:treatment-meta><tp:nomenclature><tp:taxon-name>
              <object-id xmlns:xlink="http://www.w3.org/1999/xlink" content-type="arpha" xlink:type="simple">020B61E4-BD28-575C-96FE-1AEB2DC7E277</object-id>
              <tp:taxon-name-part taxon-name-part-type="genus">Cecilioides</tp:taxon-name-part>
              <tp:taxon-name-part taxon-name-part-type="species">tumulorum</tp:taxon-name-part>
            </tp:taxon-name><tp:taxon-authority>(Bourguignat, 1856)</tp:taxon-authority></tp:nomenclature><tp:treatment-sec sec-type="materials"><title>Materials</title><list list-type="alpha-lower" list-content="occurrences"><list-item><p><bold>Type status:</bold> <named-content xmlns:xlink="http://www.w3.org/1999/xlink" content-type="dwc:typeStatus" xlink:type="simple">Other material</named-content>. <bold>Taxon:</bold> scientificName: <named-content xmlns:xlink="http://www.w3.org/1999/xlink" content-type="dwc:scientificName" xlink:type="simple"><italic><tp:taxon-name><tp:taxon-name-part taxon-name-part-type="genus" reg="Cecilioides">Cecilioides</tp:taxon-name-part><tp:taxon-name-part taxon-name-part-type="species" reg="tumulorum">tumulorum</tp:taxon-name-part></tp:taxon-name></italic> (Bourguignat, 1856)</named-content>; order: <named-content xmlns:xlink="http://www.w3.org/1999/xlink" content-type="dwc:order" xlink:type="simple"><tp:taxon-name><tp:taxon-name-part taxon-name-part-type="order">Stylommatophora</tp:taxon-name-part></tp:taxon-name></named-content>; family: <named-content xmlns:xlink="http://www.w3.org/1999/xlink" content-type="dwc:family" xlink:type="simple"><tp:taxon-name><tp:taxon-name-part taxon-name-part-type="family">Ferussaciidae</tp:taxon-name-part></tp:taxon-name></named-content>; <bold>Location:</bold> continent: <named-content xmlns:xlink="http://www.w3.org/1999/xlink" content-type="dwc:continent" xlink:type="simple">Europe</named-content>; islandGroup: <named-content xmlns:xlink="http://www.w3.org/1999/xlink" content-type="dwc:islandGroup" xlink:type="simple">Cyclades</named-content>; island: <named-content xmlns:xlink="http://www.w3.org/1999/xlink" content-type="dwc:island" xlink:type="simple">Kea</named-content>; country: <named-content xmlns:xlink="http://www.w3.org/1999/xlink" content-type="dwc:country" xlink:type="simple">Greece</named-content>; countryCode: <named-content xmlns:xlink="http://www.w3.org/1999/xlink" content-type="dwc:countryCode" xlink:type="simple">GR</named-content>; <bold>Identification:</bold> identifiedBy: <named-content xmlns:xlink="http://www.w3.org/1999/xlink" content-type="dwc:identifiedBy" xlink:type="simple">M Mylonas</named-content>; <bold>Event:</bold> eventDate: <named-content xmlns:xlink="http://www.w3.org/1999/xlink" content-type="dwc:eventDate" xlink:type="simple">4/11-8/11/2021</named-content>; <bold>Record Level:</bold> institutionCode: <named-content xmlns:xlink="http://www.w3.org/1999/xlink" content-type="dwc:institutionCode" xlink:type="simple">NHMC</named-content></p></list-item></list></tp:treatment-sec><tp:treatment-sec sec-type="Notes"><title>Notes</title><p>New record from Kea.</p></tp:treatment-sec></tp:taxon-treatment>
